# Supplementary material for: An updated assessment of Symbiodinium spp. that associate with common scleractinian corals from Moorea (French Polynesia) reveals high diversity among background symbionts and a novel finding of clade B
Source: PeerJ. 2017 Jan 5;5:e2856. doi: 10.7717/peerj.2856 (PMC5289445; doi:10.7717/peerj.2856)
Supplement: Data S1 [file peerj-05-2856-s002.xlsx]

## Sheet: Symb_RawData_PeerJ_REV.csv
Primer-set	Sentivity (Ct)	Equation 28S A	Equation 28S B	Equation Cell A	Equation Cell B	Site	Species	ID_Col	Threshold manually corrected	Ct	Ct(SD)	Specificificty of amplification	Ct considered	Copie 28S/18S	Cell
A	32.5	100000000000	0.681	10000000000	0.628	Li	ACYT	Li-01	489	21.405	0.0919239	Positive	21.405	46706.1	14523
B	34.5	100000000000	0.676	NA	NA	Li	ACYT	Li-01	700	32.87	0.537401	Negative	NA	NA	NA
C	31.6	2000000000000	0.687	100000000	0.45	Li	ACYT	Li-01	461	34.74	1.58392	Negative	NA	NA	NA
D	28.6	1000000000000	0.694	4000000	0.363	Li	ACYT	Li-01	313	34.645	0.544472	Negative	NA	NA	NA
Polyp10sp	30	12505	0.694	NA	NA	Li	ACYT	Li-01	313	16.965	0.0919239	Positive	16.965	0.0963444	NA
A	32.5	100000000000	0.681	10000000000	0.628	Li	ACYT	Li-02	489	30.675	0.190919	Positive	30.675	84.67	43
B	34.5	100000000000	0.676	NA	NA	Li	ACYT	Li-02	700	32.24	0.0424264	Negative	NA	NA	NA
C	31.6	2000000000000	0.687	100000000	0.45	Li	ACYT	Li-02	461	37.71	0	Negative	NA	NA	NA
D	28.6	1000000000000	0.694	4000000	0.363	Li	ACYT	Li-02	313	17.045	0.0353553	Positive	17.045	7.28837e+06	8221
Polyp10sp	30	12505	0.694	NA	NA	Li	ACYT	Li-02	313	18.59	0.0424264	Positive	18.59	0.0311925	NA
A	32.5	100000000000	0.681	10000000000	0.628	Li	ACYT	Li-03	489	29.08	0.226274	Positive	29.08	250.875	117
B	34.5	100000000000	0.676	NA	NA	Li	ACYT	Li-03	700	26.52	0.0707107	Negative	NA	NA	NA
C	31.6	2000000000000	0.687	100000000	0.45	Li	ACYT	Li-03	461	35.345	1.08187	Negative	NA	NA	NA
D	28.6	1000000000000	0.694	4000000	0.363	Li	ACYT	Li-03	313	14.185	0.00707107	Positive	14.185	5.30439e+07	23217
Polyp10sp	30	12505	0.694	NA	NA	Li	ACYT	Li-03	313	16.95	0.0282843	Positive	16.95	0.0973526	NA
A	32.5	100000000000	0.681	10000000000	0.628	Li	ACYT	Li-04	489	22.24	0.0141421	Positive	22.24	26449.6	8597
B	34.5	100000000000	0.676	NA	NA	Li	ACYT	Li-04	700	34.65	1.1738	Negative	NA	NA	NA
C	31.6	2000000000000	0.687	100000000	0.45	Li	ACYT	Li-04	461	36.39	1.42836	Negative	NA	NA	NA
D	28.6	1000000000000	0.694	4000000	0.363	Li	ACYT	Li-04	313	19.18	0.0282843	Positive	19.18	1.65631e+06	3788
Polyp10sp	30	12505	0.694	NA	NA	Li	ACYT	Li-04	313	19.325	0.0353553	Positive	19.325	0.0187293	NA
A	32.5	100000000000	0.681	10000000000	0.628	Li	ACYT	Li-05	489	21.585	0.120208	Positive	21.585	41317.9	12971
B	34.5	100000000000	0.676	NA	NA	Li	ACYT	Li-05	700	32.605	0.685894	Negative	NA	NA	NA
C	31.6	2000000000000	0.687	100000000	0.45	Li	ACYT	Li-05	461	34.74	0.438406	Negative	NA	NA	NA
D	28.6	1000000000000	0.694	4000000	0.363	Li	ACYT	Li-05	313	34.59	0.622254	Negative	NA	NA	NA
Polyp10sp	30	12505	0.694	NA	NA	Li	ACYT	Li-05	313	16.485	0.0636396	Positive	16.485	0.134431	NA
A	32.5	100000000000	0.681	10000000000	0.628	Va	ACYT	Va-01	489	23.275	0.13435	Positive	23.275	13071.1	4488
B	34.5	100000000000	0.676	NA	NA	Va	ACYT	Va-01	700	31.895	0.445477	Negative	NA	NA	NA
C	31.6	2000000000000	0.687	100000000	0.45	Va	ACYT	Va-01	461	35.25	1.82434	Negative	NA	NA	NA
D	28.6	1000000000000	0.694	4000000	0.363	Va	ACYT	Va-01	313	19.165	0.360624	Positive	19.165	1.67364e+06	3808
Polyp10sp	30	12505	0.694	NA	NA	Va	ACYT	Va-01	313	16.645	0.176777	Positive	16.645	0.120302	NA
A	32.5	100000000000	0.681	10000000000	0.628	Va	ACYT	Va-02	489	29.455	0.685894	Positive	29.455	194.335	93
B	34.5	100000000000	0.676	NA	NA	Va	ACYT	Va-02	700	34.785	1.1243	Negative	NA	NA	NA
C	31.6	2000000000000	0.687	100000000	0.45	Va	ACYT	Va-02	461	38.595	1.43543	Negative	NA	NA	NA
D	28.6	1000000000000	0.694	4000000	0.363	Va	ACYT	Va-02	313	22.85	0.0565685	Positive	22.85	129718	999
Polyp10sp	30	12505	0.694	NA	NA	Va	ACYT	Va-02	313	20.705	0.0494975	Positive	20.705	0.00718768	NA
A	32.5	100000000000	0.681	10000000000	0.628	Va	ACYT	Va-03	489	19.305	0.0353553	Positive	19.305	195190	54302
B	34.5	100000000000	0.676	NA	NA	Va	ACYT	Va-03	700	31.825	0.388909	Negative	NA	NA	NA
C	31.6	2000000000000	0.687	100000000	0.45	Va	ACYT	Va-03	461	35.265	0.997021	Negative	NA	NA	NA
D	28.6	1000000000000	0.694	4000000	0.363	Va	ACYT	Va-03	313	22.675	0.106066	Positive	22.675	146469	1065
Polyp10sp	30	12505	0.694	NA	NA	Va	ACYT	Va-03	313	15.47	0.113137	Positive	15.47	0.271907	NA
A	32.5	100000000000	0.681	10000000000	0.628	Va	ACYT	Va-08	489	24.51	0.0848528	Positive	24.51	5637.11	2066
B	34.5	100000000000	0.676	NA	NA	Va	ACYT	Va-08	700	33.605	0.219203	Negative	NA	NA	NA
C	31.6	2000000000000	0.687	100000000	0.45	Va	ACYT	Va-08	461	24.74	0.0141421	Positive	24.74	83099	1462
D	28.6	1000000000000	0.694	4000000	0.363	Va	ACYT	Va-08	313	18.525	0.0353553	Positive	18.525	2.60951e+06	4804
Polyp10sp	30	12505	0.694	NA	NA	Va	ACYT	Va-08	313	23.24	0.0565685	Positive	23.24	0.00123748	NA
A	32.5	100000000000	0.681	10000000000	0.628	Va	ACYT	Va-10	489	19.515	0.00707107	Positive	19.515	169180	47593
B	34.5	100000000000	0.676	NA	NA	Va	ACYT	Va-10	700	26.595	0.205061	Negative	NA	NA	NA
C	31.6	2000000000000	0.687	100000000	0.45	Va	ACYT	Va-10	461	35.725	0.671751	Negative	NA	NA	NA
D	28.6	1000000000000	0.694	4000000	0.363	Va	ACYT	Va-10	313	14.245	0.106066	Positive	14.245	5.08805e+07	22717
Polyp10sp	30	12505	0.694	NA	NA	Va	ACYT	Va-10	313	15.2	0	Positive	15.2	0.327943	NA
A	32.5	100000000000	0.681	10000000000	0.628	Te	ACYT	Te-01	489	18.35	0.0707107	Positive	18.35	374028	98918
B	34.5	100000000000	0.676	NA	NA	Te	ACYT	Te-01	700	32.18	0.226274	Negative	NA	NA	NA
C	31.6	2000000000000	0.687	100000000	0.45	Te	ACYT	Te-01	461	35.375	1.18087	Negative	NA	NA	NA
D	28.6	1000000000000	0.694	4000000	0.363	Te	ACYT	Te-01	313	34.575	1.32229	Negative	NA	NA	NA
Polyp10sp	30	12505	0.694	NA	NA	Te	ACYT	Te-01	313	17.11	0.0989949	Positive	17.11	0.0871211	NA
A	32.5	100000000000	0.681	10000000000	0.628	Te	ACYT	Te-02	489	28.705	0.572756	Positive	28.705	323.866	148
B	34.5	100000000000	0.676	NA	NA	Te	ACYT	Te-02	700	33.1	0.537401	Negative	NA	NA	NA
C	31.6	2000000000000	0.687	100000000	0.45	Te	ACYT	Te-02	461	20.695	0.106066	Positive	20.695	1.33802e+06	9027
D	28.6	1000000000000	0.694	4000000	0.363	Te	ACYT	Te-02	313	30.65	0.19799	Positive	NA	NA	NA
Polyp10sp	30	12505	0.694	NA	NA	Te	ACYT	Te-02	313	22.835	0.0636396	Positive	22.835	0.0016391	NA
A	32.5	100000000000	0.681	10000000000	0.628	Te	ACYT	Te-03	489	39.43	NA	Negative	NA	NA	NA
B	34.5	100000000000	0.676	NA	NA	Te	ACYT	Te-03	700	34.51	0.537401	Negative	NA	NA	NA
C	31.6	2000000000000	0.687	100000000	0.45	Te	ACYT	Te-03	461	26.645	0.120208	Positive	26.645	22450.2	620
D	28.6	1000000000000	0.694	4000000	0.363	Te	ACYT	Te-03	313	19.435	0.0353553	Positive	19.435	1.38766e+06	3453
Polyp10sp	30	12505	0.694	NA	NA	Te	ACYT	Te-03	313	22.31	0.113137	Positive	22.31	0.00235962	NA
A	32.5	100000000000	0.681	10000000000	0.628	Te	ACYT	Te-04	489	24.835	0.0212132	Positive	24.835	4517.89	1685
B	34.5	100000000000	0.676	NA	NA	Te	ACYT	Te-04	700	34.245	0.120208	Negative	NA	NA	NA
C	31.6	2000000000000	0.687	100000000	0.45	Te	ACYT	Te-04	461	38.615	0.558614	Negative	NA	NA	NA
D	28.6	1000000000000	0.694	4000000	0.363	Te	ACYT	Te-04	313	18.685	0.0494975	Positive	18.685	2.33525e+06	4533
Polyp10sp	30	12505	0.694	NA	NA	Te	ACYT	Te-04	313	19.11	0.127279	Positive	19.11	0.0217432	NA
A	32.5	100000000000	0.681	10000000000	0.628	Te	ACYT	Te-05	489	22.87	0.0848528	Positive	22.87	17222.4	5788
B	34.5	100000000000	0.676	NA	NA	Te	ACYT	Te-05	700	31.27	0.254558	Negative	NA	NA	NA
C	31.6	2000000000000	0.687	100000000	0.45	Te	ACYT	Te-05	461	33.09	1.42836	Negative	NA	NA	NA
D	28.6	1000000000000	0.694	4000000	0.363	Te	ACYT	Te-05	313	18.895	0.0636396	Positive	18.895	2.01855e+06	4200
Polyp10sp	30	12505	0.694	NA	NA	Te	ACYT	Te-05	313	15.53	0.0565685	Positive	15.53	0.260817	NA
A	32.5	100000000000	0.681	10000000000	0.628	Te	ACYT	Te-06	475	19.195	0.0353553	Positive	19.195	210374	58185
B	34.5	100000000000	0.676	NA	NA	Te	ACYT	Te-06	30	32.055	1.52028	Negative	NA	NA	NA
C	31.6	2000000000000	0.687	100000000	0.45	Te	ACYT	Te-06	162	36.81	0.0565685	Negative	NA	NA	NA
D	28.6	1000000000000	0.694	4000000	0.363	Te	ACYT	Te-06	136	15.2	0.0565685	Positive	15.2	2.62249e+07	16062
Polyp10sp	30	12505	0.694	NA	NA	Te	ACYT	Te-06	43	16.115	0.162635	Positive	16.115	0.173787	NA
A	32.5	100000000000	0.681	10000000000	0.628	Ti	APUL	Ti-01	681	17.85	0.0565685	Positive	17.85	525753	135408
B	34.5	100000000000	0.676	NA	NA	Ti	APUL	Ti-01	293	32.04	0.721249	Negative	NA	NA	NA
C	31.6	2000000000000	0.687	100000000	0.45	Ti	APUL	Ti-01	327	34.8	1.54149	Negative	NA	NA	NA
D	28.6	1000000000000	0.694	4000000	0.363	Ti	APUL	Ti-01	258	31.585	0.827315	Positive	NA	NA	NA
Polyp10sp	30	12505	0.694	NA	NA	Ti	APUL	Ti-01	644	16.33	0.141421	Positive	16.33	0.149698	NA
A	32.5	100000000000	0.681	10000000000	0.628	Ti	APUL	Ti-02	681	17.45	0.0141421	Positive	17.45	690372	174077
B	34.5	100000000000	0.676	NA	NA	Ti	APUL	Ti-02	293	30.92	0.66468	Negative	NA	NA	NA
C	31.6	2000000000000	0.687	100000000	0.45	Ti	APUL	Ti-02	327	32.36	0.692965	Negative	NA	NA	NA
D	28.6	1000000000000	0.694	4000000	0.363	Ti	APUL	Ti-02	258	32.65	1.28693	Negative	NA	NA	NA
Polyp10sp	30	12505	0.694	NA	NA	Ti	APUL	Ti-02	644	15.875	0.0353553	Positive	15.875	0.205283	NA
A	32.5	100000000000	0.681	10000000000	0.628	Ti	APUL	Ti-03	681	18.445	0.0636396	Positive	18.445	350596	93190
B	34.5	100000000000	0.676	NA	NA	Ti	APUL	Ti-03	293	30.805	0.671751	Negative	NA	NA	NA
C	31.6	2000000000000	0.687	100000000	0.45	Ti	APUL	Ti-03	327	23.205	0.0777817	Positive	23.205	238550	2917
D	28.6	1000000000000	0.694	4000000	0.363	Ti	APUL	Ti-03	258	30.595	0.742462	Positive	NA	NA	NA
Polyp10sp	30	12505	0.694	NA	NA	Ti	APUL	Ti-03	644	17.085	0.00707107	Positive	17.085	0.0886458	NA
A	32.5	100000000000	0.681	10000000000	0.628	Ti	APUL	Ti-04	681	15.8	0.0141421	Positive	15.8	2.12363e+06	490633
B	34.5	100000000000	0.676	NA	NA	Ti	APUL	Ti-04	293	28.08	2.80014	Negative	NA	NA	NA
C	31.6	2000000000000	0.687	100000000	0.45	Ti	APUL	Ti-04	327	24.305	0.190919	Positive	24.305	112042	1778
D	28.6	1000000000000	0.694	4000000	0.363	Ti	APUL	Ti-04	258	32.4	2.57387	Negative	NA	NA	NA
Polyp10sp	30	12505	0.694	NA	NA	Ti	APUL	Ti-04	644	16.73	0.0989949	Positive	16.73	0.113411	NA
A	32.5	100000000000	0.681	10000000000	0.628	Ti	APUL	Ti-05	681	22.285	0.233345	Positive	22.285	25651.3	8357
B	34.5	100000000000	0.676	NA	NA	Ti	APUL	Ti-05	293	29.64	0.509117	Negative	NA	NA	NA
C	31.6	2000000000000	0.687	100000000	0.45	Ti	APUL	Ti-05	327	17.46	0.113137	Positive	17.46	1.23498e+07	38703
D	28.6	1000000000000	0.694	4000000	0.363	Ti	APUL	Ti-05	258	31.5	0.650538	Positive	NA	NA	NA
Polyp10sp	30	12505	0.694	NA	NA	Ti	APUL	Ti-05	644	14.73	0.0848528	Positive	14.73	0.454419	NA
A	32.5	100000000000	0.681	10000000000	0.628	Ti	APUL	Ti-06	681	22.275	0.0919239	Positive	22.275	25826.6	8410
B	34.5	100000000000	0.676	NA	NA	Ti	APUL	Ti-06	293	31.16	0.353553	Negative	NA	NA	NA
C	31.6	2000000000000	0.687	100000000	0.45	Ti	APUL	Ti-06	327	18.415	0.00707107	Positive	18.415	6.40804e+06	25183
D	28.6	1000000000000	0.694	4000000	0.363	Ti	APUL	Ti-06	258	24.28	0	Positive	24.28	48083.8	595
Polyp10sp	30	12505	0.694	NA	NA	Ti	APUL	Ti-06	644	15.95	0.0424264	Positive	15.95	0.194871	NA
A	32.5	100000000000	0.681	10000000000	0.628	Ti	PCAC	Ti-01	295	35.1	0.749533	Negative	NA	NA	NA
B	34.5	100000000000	0.676	NA	NA	Ti	PCAC	Ti-01	181	31.055	0.176777	Negative	NA	NA	NA
C	31.6	2000000000000	0.687	100000000	0.45	Ti	PCAC	Ti-01	200	21.72	0.0141421	Positive	21.72	661674	5691
D	28.6	1000000000000	0.694	4000000	0.363	Ti	PCAC	Ti-01	129	33.76	1.00409	Negative	NA	NA	NA
Polyp10sp	30	12505	0.694	NA	NA	Ti	PCAC	Ti-01	360	14.495	0.0353553	Positive	14.495	0.534916	NA
A	32.5	100000000000	0.681	10000000000	0.628	Ti	PCAC	Ti-02	295	34.28	2.71529	Negative	NA	NA	NA
B	34.5	100000000000	0.676	NA	NA	Ti	PCAC	Ti-02	181	29.04	0.155563	Negative	NA	NA	NA
C	31.6	2000000000000	0.687	100000000	0.45	Ti	PCAC	Ti-02	200	16.11	0	Positive	16.11	3.12209e+07	71053
D	28.6	1000000000000	0.694	4000000	0.363	Ti	PCAC	Ti-02	129	32.495	0.700036	Negative	NA	NA	NA
Polyp10sp	30	12505	0.694	NA	NA	Ti	PCAC	Ti-02	360	12.59	0.0848528	Positive	12.59	2.00656	NA
A	32.5	100000000000	0.681	10000000000	0.628	Ti	PCAC	Ti-03	295	36.14	1.37179	Negative	NA	NA	NA
B	34.5	100000000000	0.676	NA	NA	Ti	PCAC	Ti-03	181	29.98	0.155563	Negative	NA	NA	NA
C	31.6	2000000000000	0.687	100000000	0.45	Ti	PCAC	Ti-03	200	16.93	0.0424264	Positive	16.93	1.77742e+07	49128
D	28.6	1000000000000	0.694	4000000	0.363	Ti	PCAC	Ti-03	129	33.665	0.403051	Negative	NA	NA	NA
Polyp10sp	30	12505	0.694	NA	NA	Ti	PCAC	Ti-03	360	13.1	0.39598	Positive	13.1	1.40844	NA
A	32.5	100000000000	0.681	10000000000	0.628	Ti	PCAC	Ti-04	169	37.84	NA	Negative	NA	NA	NA
B	34.5	100000000000	0.676	NA	NA	Ti	PCAC	Ti-04	127	31.46	0.113137	Negative	NA	NA	NA
C	31.6	2000000000000	0.687	100000000	0.45	Ti	PCAC	Ti-04	163	31.655	2.79307	Negative	NA	NA	NA
D	28.6	1000000000000	0.694	4000000	0.363	Ti	PCAC	Ti-04	117	16.9	0.0141421	Positive	16.9	8.05998e+06	8666
Polyp10sp	30	12505	0.694	NA	NA	Ti	PCAC	Ti-04	351	12.905	0.162635	Positive	12.905	1.61255	NA
A	32.5	100000000000	0.681	10000000000	0.628	Ti	PCAC	Ti-05	169	36.35	NA	Negative	NA	NA	NA
B	34.5	100000000000	0.676	NA	NA	Ti	PCAC	Ti-05	127	29.58	0.113137	Negative	NA	NA	NA
C	31.6	2000000000000	0.687	100000000	0.45	Ti	PCAC	Ti-05	163	15.47	0.0989949	Positive	15.47	4.84614e+07	94767
D	28.6	1000000000000	0.694	4000000	0.363	Ti	PCAC	Ti-05	117	29.475	0.473762	Positive	29.475	1306.85	90
Polyp10sp	30	12505	0.694	NA	NA	Ti	PCAC	Ti-05	351	12.875	0.0212132	Positive	12.875	1.64647	NA
A	32.5	100000000000	0.681	10000000000	0.628	Ti	PCAC	Ti-06	169	38.71	0.735391	Negative	NA	NA	NA
B	34.5	100000000000	0.676	NA	NA	Ti	PCAC	Ti-06	127	29.54	0.127279	Negative	NA	NA	NA
C	31.6	2000000000000	0.687	100000000	0.45	Ti	PCAC	Ti-06	163	15.505	0.00707107	Positive	15.505	4.731e+07	93287
D	28.6	1000000000000	0.694	4000000	0.363	Ti	PCAC	Ti-06	117	34.315	0.162635	Negative	NA	NA	NA
Polyp10sp	30	12505	0.694	NA	NA	Ti	PCAC	Ti-06	351	13.295	0.148492	Positive	13.295	1.23017	NA
A	32.5	100000000000	0.681	10000000000	0.628	Ti	PCAC		169	NA	NA	Negative	NA	NA	NA
B	34.5	100000000000	0.676	NA	NA	Ti	PCAC	Ti-07	127	29.885	0.162635	Negative	NA	NA	NA
C	31.6	2000000000000	0.687	100000000	0.45	Ti	PCAC	Ti-07	163	16.145	0.0919239	Positive	16.145	3.04791e+07	69943
D	28.6	1000000000000	0.694	4000000	0.363	Ti	PCAC	Ti-07	117	33.05	1.59806	Negative	NA	NA	NA
Polyp10sp	30	12505	0.694	NA	NA	Ti	PCAC	Ti-07	351	12.775	0.106066	Positive	12.775	1.76479	NA
A	32.5	100000000000	0.681	10000000000	0.628	Li	PDAM	Li-01	135	NA	NA	Negative	NA	NA	NA
B	34.5	100000000000	0.676	NA	NA	Li	PDAM	Li-01	68	33.13	0.777817	Negative	NA	NA	NA
C	31.6	1000000000000	0.687	100000000	0.45	Li	PDAM	Li-01	368	31.5	1.7112	Positive	31.5	399.623	70
D	28.6	1000000000000	0.694	4000000	0.363	Li	PDAM	Li-01	175	19.835	0.162635	Positive	19.835	1.05129e+06	2986
Polyp10sp	30	12500	0.694	NA	NA	Li	PDAM	Li-01	230	15.905	0.00707107	Positive	15.905	0.200973	NA
A	32.5	100000000000	0.681	10000000000	0.628	Li	PDAM	Li-02	135	NA	NA	Negative	NA	NA	NA
B	34.5	100000000000	0.676	NA	NA	Li	PDAM	Li-02	68	31.865	0.72832	Positive	31.865	44.1546	NA
C	31.6	1000000000000	0.687	100000000	0.45	Li	PDAM	Li-02	368	16.53	0.183848	Positive	16.53	1.16978e+07	58817
D	28.6	1000000000000	0.694	4000000	0.363	Li	PDAM	Li-02	175	16.425	0.162635	Positive	16.425	1.12072e+07	10296
Polyp10sp	30	12500	0.694	NA	NA	Li	PDAM	Li-02	230	14.24	0.0282843	Positive	14.24	0.638218	NA
A	32.5	100000000000	0.681	10000000000	0.628	Li	PDAM	Li-03	135	NA	NA	Negative	NA	NA	NA
B	34.5	100000000000	0.676	NA	NA	Li	PDAM	Li-03	68	36.325	1.84555	Negative	NA	NA	NA
C	31.6	1000000000000	0.687	100000000	0.45	Li	PDAM	Li-03	368	35.52	2.57387	Negative	NA	NA	NA
D	28.6	1000000000000	0.694	4000000	0.363	Li	PDAM	Li-03	175	17.215	0.0353553	Positive	17.215	6.47728e+06	7729
Polyp10sp	30	12500	0.694	NA	NA	Li	PDAM	Li-03	230	14.24	0.0989949	Positive	14.24	0.638218	NA
A	32.5	100000000000	0.681	10000000000	0.628	Li	PDAM	Li-04	135	38.5	NA	Negative	NA	NA	NA
B	34.5	100000000000	0.676	NA	NA	Li	PDAM	Li-04	68	33.045	0.162635	Negative	NA	NA	NA
C	31.6	1000000000000	0.687	100000000	0.45	Li	PDAM	Li-04	368	38.93	0.39598	Negative	NA	NA	NA
D	28.6	1000000000000	0.694	4000000	0.363	Li	PDAM	Li-04	175	17.52	0.113137	Positive	17.52	5.24162e+06	6919
Polyp10sp	30	12500	0.694	NA	NA	Li	PDAM	Li-04	230	15.025	0.120208	Positive	15.025	0.370143	NA
A	32.5	100000000000	0.681	10000000000	0.628	Li	PDAM	Li-05	135	NA	NA	Negative	NA	NA	NA
B	34.5	100000000000	0.676	NA	NA	Li	PDAM	Li-05	68	32.485	0.120208	Negative	NA	NA	NA
C	31.6	1000000000000	0.687	100000000	0.45	Li	PDAM	Li-05	368	33.55	4.07294	Negative	NA	NA	NA
D	28.6	1000000000000	0.694	4000000	0.363	Li	PDAM	Li-05	175	17.26	0.0848528	Positive	17.26	6.27812e+06	7604
Polyp10sp	30	12500	0.694	NA	NA	Li	PDAM	Li-05	230	14.13	0.0707107	Positive	14.13	0.688847	NA
A	32.5	100000000000	0.681	10000000000	0.628	Ma	PDAM	Ma-01	336	NA	NA	Negative	NA	NA	NA
B	34.5	100000000000	0.676	NA	NA	Ma	PDAM	Ma-01	109	31.275	0.120208	Negative	NA	NA	NA
C	31.6	1000000000000	0.687	100000000	0.45	Ma	PDAM	Ma-01	153	32.825	3.33047	Negative	NA	NA	NA
D	28.6	1000000000000	0.694	4000000	0.363	Ma	PDAM	Ma-01	231	18.935	0.00707107	Positive	18.935	1.96329e+06	4140
Polyp10sp	34	20300	0.692	NA	NA	Ma	PDAM	Ma-01	227	13.845	0.346482	Positive	13.845	1.40163	NA
A	32.5	100000000000	0.681	10000000000	0.628	Ma	PDAM	Ma-02	336	37.455	3.24562	Negative	NA	NA	NA
B	34.5	100000000000	0.676	NA	NA	Ma	PDAM	Ma-02	109	34.165	0.289914	Negative	NA	NA	NA
C	31.6	1000000000000	0.687	100000000	0.45	Ma	PDAM	Ma-02	153	34.135	0.0212132	Negative	NA	NA	NA
D	28.6	1000000000000	0.694	4000000	0.363	Ma	PDAM	Ma-02	231	18.4	0.113137	Positive	18.4	2.84599e+06	5027
Polyp10sp	34	20300	0.692	NA	NA	Ma	PDAM	Ma-02	227	14.49	0.0141421	Positive	14.49	0.896996	NA
A	32.5	100000000000	0.681	10000000000	0.628	Ma	PDAM	Ma-03	336	37.41	NA	Negative	NA	NA	NA
B	34.5	100000000000	0.676	NA	NA	Ma	PDAM	Ma-03	109	31.5	0.0282843	Negative	NA	NA	NA
C	31.6	1000000000000	0.687	100000000	0.45	Ma	PDAM	Ma-03	153	33.665	0.417193	Negative	NA	NA	NA
D	28.6	1000000000000	0.694	4000000	0.363	Ma	PDAM	Ma-03	231	18.63	0	Positive	18.63	2.42611e+06	4624
Polyp10sp	34	20300	0.692	NA	NA	Ma	PDAM	Ma-03	227	13.58	0.0989949	Positive	13.58	1.68374	NA
A	32.5	100000000000	0.681	10000000000	0.628	Ma	PDAM	Ma-04	336	36.87	NA	Negative	NA	NA	NA
B	34.5	100000000000	0.676	NA	NA	Ma	PDAM	Ma-04	109	31.82	0.0141421	Negative	NA	NA	NA
C	31.6	1000000000000	0.687	100000000	0.45	Ma	PDAM	Ma-04	153	34.23	0.494975	Positive	NA	NA	NA
D	28.6	1000000000000	0.694	4000000	0.363	Ma	PDAM	Ma-04	231	17.755	0.0494975	Positive	17.755	4.45283e+06	6353
Polyp10sp	34	20300	0.692	NA	NA	Ma	PDAM	Ma-04	227	13.4	0.0565685	Positive	13.4	1.90709	NA
A	32.5	100000000000	0.681	10000000000	0.628	Ma	PDAM	Ma-05	731	38.88	NA	Negative	NA	NA	NA
B	34.5	100000000000	0.676	NA	NA	Ma	PDAM	Ma-05	34.5	34.66	NA	Negative	NA	NA	NA
C	31.6	1000000000000	0.687	100000000	0.45	Ma	PDAM	Ma-05	168	35.525	NA	Negative	NA	NA	NA
D	28.6	1000000000000	0.694	4000000	0.363	Ma	PDAM	Ma-05	34.5	19.21	0.0424264	Positive	19.21	1.62218e+06	3746
Polyp10sp	34	20300	0.692	NA	NA	Ma	PDAM	Ma-05	175	12.875	0.26163	Positive	12.875	2.74252	NA
A	32.5	100000000000	0.681	10000000000	0.628	Ma	PDAM	Ma-06	336	36.93	NA	Negative	NA	NA	NA
B	34.5	100000000000	0.676	NA	NA	Ma	PDAM	Ma-06	109	31.865	0.0919239	Negative	NA	NA	NA
C	31.6	1000000000000	0.687	100000000	0.45	Ma	PDAM	Ma-05	153	31.99	0.509117	Positive	NA	NA	NA
D	28.6	1000000000000	0.694	4000000	0.363	Ma	PDAM	Ma-06	231	19.365	0.106066	Positive	19.365	1.45674e+06	3542
Polyp10sp	34	20300	0.692	NA	NA	Ma	PDAM	Ma-06	227	12.59	0.155563	Positive	12.59	3.34042	NA
A	32.5	100000000000	0.681	10000000000	0.628	Va	PDAM	Va-01	226	37.76	1.4425	Negative	NA	NA	NA
B	34.5	100000000000	0.676	NA	NA	Va	PDAM	Va-01	134	31.44	0.692965	Negative	NA	NA	NA
C	31.6	1000000000000	0.687	100000000	0.45	Va	PDAM	Va-01	281	36.755	2.82136	Negative	NA	NA	NA
D	28.6	1000000000000	0.694	4000000	0.363	Va	PDAM	Va-01	207	17.62	0.0848528	Positive	17.62	4.89019e+06	6672
Polyp10sp	30	12500	0.694	NA	NA	Va	PDAM	Va-01	230	14.76	0.39598	Positive	14.76	0.444878	NA
A	32.5	100000000000	0.681	10000000000	0.628	Va	PDAM	Va-02	226	NA	NA	Negative	NA	NA	NA
B	34.5	100000000000	0.676	NA	NA	Va	PDAM	Va-02	134	32.29	0.325269	Negative	NA	NA	NA
C	31.6	1000000000000	0.687	100000000	0.45	Va	PDAM	Va-02	281	36.54	NA	Negative	NA	NA	NA
D	28.6	1000000000000	0.694	4000000	0.363	Va	PDAM	Va-02	207	18.29	0	Positive	18.29	3.07176e+06	5232
Polyp10sp	34	20300	0.692	NA	NA	Va	PDAM	Va-02	347	12.775	0.00707107	Positive	12.775	2.93902	NA
A	32.5	100000000000	0.681	10000000000	0.628	Va	PDAM	Va-03	226	38.645	0.0353553	Negative	NA	NA	NA
B	34.5	100000000000	0.676	NA	NA	Va	PDAM	Va-03	134	30.81	0.311127	Negative	NA	NA	NA
C	31.6	1000000000000	0.687	100000000	0.45	Va	PDAM	Va-03	281	36.615	1.47785	Negative	NA	NA	NA
D	28.6	1000000000000	0.694	4000000	0.363	Va	PDAM	Va-03	207	16.01	0.268701	Positive	16.01	1.49479e+07	11970
Polyp10sp	34	20300	0.692	NA	NA	Va	PDAM	Va-03	347	14.385	0.162635	Positive	14.385	0.964598	NA
A	32.5	100000000000	0.681	10000000000	0.628	Va	PDAM	Va-04	226	38.24	1.59806	Negative	NA	NA	NA
B	34.5	100000000000	0.676	NA	NA	Va	PDAM	Va-04	134	30.22	0.975807	Negative	NA	NA	NA
C	31.6	1000000000000	0.687	100000000	0.45	Va	PDAM	Va-04	281	33.795	0.954594	Negative	NA	NA	NA
D	28.6	1000000000000	0.694	4000000	0.363	Va	PDAM	Va-04	207	16.94	0.989949	Positive	16.94	7.83931e+06	8541
Polyp10sp	34	20300	0.692	NA	NA	Va	PDAM	Va-04	347	14.63	0.254558	Positive	14.63	0.814172	NA
A	32.5	100000000000	0.681	10000000000	0.628	Va	PDAM	Va-05	226	NA	NA	Negative	NA	NA	NA
B	34.5	100000000000	0.676	NA	NA	Va	PDAM	Va-05	134	32.43	0.212132	Negative	NA	NA	NA
C	31.6	1000000000000	0.687	100000000	0.45	Va	PDAM	Va-05	281	32.04	NA	Negative	NA	NA	NA
D	28.6	1000000000000	0.694	4000000	0.363	Va	PDAM	Va-05	207	17.68	0.0424264	Positive	17.68	4.69074e+06	6529
Polyp10sp	30	12505	0.694	NA	NA	Va	PDAM	Va-05	230	15.965	0.0494975	Positive	15.965	0.192853	NA
A	32.5	100000000000	0.681	10000000000	0.628	Te	PDAM	Te-01	142	34.155	4.5467	Negative	NA	NA	NA
B	34.5	100000000000	0.676	NA	NA	Te	PDAM	Te-01	39	29.525	0.53033	Negative	NA	NA	NA
C	31.6	1000000000000	0.687	100000000	0.45	Te	PDAM	Te-01	88	34.445	2.18496	Negative	NA	NA	NA
D	28.6	1000000000000	0.694	4000000	0.363	Te	PDAM	Te-01	198	16.51	0.254558	Positive	16.51	1.05653e+07	9983
Polyp10sp	30	12500	0.694	NA	NA	Te	PDAM	Te-01	379	13.59	0.141421	Positive	13.59	1.00203	NA
A	32.5	100000000000	0.681	10000000000	0.628	Te	PDAM	Te-02	142	32.34	NA	Negative	NA	NA	NA
B	34.5	100000000000	0.676	NA	NA	Te	PDAM	Te-02	39	31.4	0.452548	Negative	NA	NA	NA
C	31.6	1000000000000	0.687	100000000	0.45	Te	PDAM	Te-02	88	34.68	2.20617	Negative	NA	NA	NA
D	28.6	1000000000000	0.694	4000000	0.363	Te	PDAM	Te-02	198	18.01	0.0707107	Positive	18.01	3.73061e+06	5792
Polyp10sp	30	12500	0.694	NA	NA	Te	PDAM	Te-02	379	15.47	0.127279	Positive	15.47	0.271798	NA
A	32.5	100000000000	0.681	10000000000	0.628	Te	PDAM	Te-03	142	32.69	NA	Negative	NA	NA	NA
B	34.5	100000000000	0.676	NA	NA	Te	PDAM	Te-03	39	31.56	0.19799	Negative	NA	NA	NA
C	31.6	1000000000000	0.687	100000000	0.45	Te	PDAM	Te-03	88	36.43	NA	Negative	NA	NA	NA
D	28.6	1000000000000	0.694	4000000	0.363	Te	PDAM	Te-03	198	17.74	0.0848528	Positive	17.74	4.49943e+06	6388
Polyp10sp	30	12500	0.694	NA	NA	Te	PDAM	Te-03	379	14.425	0.0777817	Positive	14.425	0.561319	NA
A	32.5	100000000000	0.681	10000000000	0.628	Te	PDAM	Te-04	142	36.565	0.0919239	Negative	NA	NA	NA
B	34.5	100000000000	0.676	NA	NA	Te	PDAM	Te-04	39	31.105	0.586899	Negative	NA	NA	NA
C	31.6	1000000000000	0.687	100000000	0.45	Te	PDAM	Te-04	88	30.72	NA	Negative	NA	NA	NA
D	28.6	1000000000000	0.694	4000000	0.363	Te	PDAM	Te-04	198	18.315	0.0212132	Positive	18.315	3.01892e+06	5185
Polyp10sp	30	12500	0.694	NA	NA	Te	PDAM	Te-04	379	13.355	0.0494975	Positive	13.355	1.17953	NA
A	32.5	100000000000	0.681	10000000000	0.628	Te	PDAM	Te-05	142	31.81	NA	Negative	NA	NA	NA
B	34.5	100000000000	0.676	NA	NA	Te	PDAM	Te-05	39	31.8	0.0282843	Negative	NA	NA	NA
C	31.6	1000000000000	0.687	100000000	0.45	Te	PDAM	Te-05	88	34.05	1.66877	Positive	NA	NA	NA
D	28.6	1000000000000	0.694	4000000	0.363	Te	PDAM	Te-05	198	18.77	0.0141421	Positive	18.77	2.20148e+06	4395
Polyp10sp	30	12500	0.694	NA	NA	Te	PDAM	Te-05	379	13.59	NA	Positive	13.59	1.00203	NA
A	32.5	100000000000	0.681	10000000000	0.628	Ti	PDAM	Ti-01	402	31.905	0.304056	Positive	31.905	36.6397	20
B	34.5	100000000000	0.676	NA	NA	Ti	PDAM	Ti-01	189	29.955	0.318198	Positive	29.955	160.59	NA
C	31.6	2000000000000	0.687	100000000	0.45	Ti	PDAM	Ti-01	341	16.84	0	Positive	16.84	1.89079e+07	51158
D	28.6	1000000000000	0.694	4000000	0.363	Ti	PDAM	Ti-01	184	34.485	1.83141	Negative	NA	NA	NA
Polyp10sp	30	12505	0.694	NA	NA	Ti	PDAM	Ti-01	609	15.225	0.0212132	Positive	15.225	0.322302	NA
A	32.5	100000000000	0.681	10000000000	0.628	Ti	PDAM	Ti-02	402	37.23	0.0141421	Negative	NA	NA	NA
B	34.5	100000000000	0.676	NA	NA	Ti	PDAM	Ti-02	189	31.89	0.183848	Negative	NA	NA	NA
C	31.6	2000000000000	0.687	100000000	0.45	Ti	PDAM	Ti-02	341	34.18	0.39598	Negative	NA	NA	NA
D	28.6	1000000000000	0.694	4000000	0.363	Ti	PDAM	Ti-02	184	22.19	0.0989949	Positive	22.19	205081	1270
Polyp10sp	30	12505	0.694	NA	NA	Ti	PDAM	Ti-02	609	15.37	0.0989949	Positive	15.37	0.291447	NA
A	32.5	100000000000	0.681	10000000000	0.628	Ti	PDAM	Ti-03	402	36.24	0.254558	Negative	NA	NA	NA
B	34.5	100000000000	0.676	NA	NA	Ti	PDAM	Ti-03	189	31.07	0.0282843	Negative	NA	NA	NA
C	31.6	2000000000000	0.687	100000000	0.45	Ti	PDAM	Ti-03	341	33.29	1.08894	Negative	NA	NA	NA
D	28.6	1000000000000	0.694	4000000	0.363	Ti	PDAM	Ti-03	184	20.095	0.190919	Positive	20.095	877727	2717
Polyp10sp	30	12505	0.694	NA	NA	Ti	PDAM	Ti-03	609	15.15	0.0707107	Positive	15.15	0.339522	NA
A	32.5	100000000000	0.681	10000000000	0.628	Ti	PDAM	Ti-04	354	NA	NA	Negative	NA	NA	NA
B	34.5	100000000000	0.676	NA	NA	Ti	PDAM	Ti-04	148	34.73	0.254558	Negative	NA	NA	NA
C	31.6	2000000000000	0.687	100000000	0.45	Ti	PDAM	Ti-04	111	38.8	NA	Negative	NA	NA	NA
D	28.6	1000000000000	0.694	4000000	0.363	Ti	PDAM	Ti-04	109	19.47	0.183848	Positive	19.47	1.35436e+06	3409
Polyp10sp	30	12505	0.694	NA	NA	Ti	PDAM	Ti-04	572	16.025	0.0777817	Positive	16.025	0.184988	NA
A	32.5	100000000000	0.681	10000000000	0.628	Ti	PDAM	Ti-05	354	NA	NA	Negative	NA	NA	NA
B	34.5	100000000000	0.676	NA	NA	Ti	PDAM	Ti-05	148	33.2	NA	Negative	NA	NA	NA
C	31.6	2000000000000	0.687	100000000	0.45	Ti	PDAM	Ti-05	111	32.87	3.25269	Negative	NA	NA	NA
D	28.6	1000000000000	0.694	4000000	0.363	Ti	PDAM	Ti-05	109	18.055	0.106066	Positive	18.055	3.6159e+06	5698
Polyp10sp	30	12505	0.694	NA	NA	Ti	PDAM	Ti-05	572	16.745	0.0212132	Positive	16.745	0.112237	NA
A	32.5	100000000000	0.681	10000000000	0.628	Ti	PDAM	Ti-06	354	39.98	NA	Negative	NA	NA	NA
B	34.5	100000000000	0.676	NA	NA	Ti	PDAM	Ti-06	148	33.155	1.68999	Negative	NA	NA	NA
C	31.6	2000000000000	0.687	100000000	0.45	Ti	PDAM	Ti-06	111	36	NA	Negative	NA	NA	NA
D	28.6	1000000000000	0.694	4000000	0.363	Ti	PDAM	Ti-06	109	18.17	0.0565685	Positive	18.17	3.33853e+06	5465
Polyp10sp	30	12505	0.694	NA	NA	Ti	PDAM	Ti-06	572	15.45	0.0141421	Positive	15.45	0.275707	NA
A	32.5	100000000000	0.681	10000000000	0.628	Li	PRUS	Li-01	287	37.01	1.6122	Negative	NA	NA	NA
B	34.5	100000000000	0.676	NA	NA	Li	PRUS	Li-01	368	33.7	0.39598	Negative	NA	NA	NA
C	31.6	1000000000000	0.687	100000000	0.45	Li	PRUS	Li-01	267	16.605	0.0494975	Positive	16.605	1.11103e+07	56865
D	28.6	1000000000000	0.694	4000000	0.363	Li	PRUS	Li-01	84	35.25	0.353553	Negative	NA	NA	NA
Polyp10sp	30	12505	0.694	NA	NA	Li	PRUS	Li-01	325	14.485	0.190919	Positive	14.485	0.538641	NA
A	32.5	100000000000	0.681	10000000000	0.628	Li	PRUS	Li-02	287	38.715	0.586899	Negative	NA	NA	NA
B	34.5	100000000000	0.676	NA	NA	Li	PRUS	Li-02	368	32.405	0.459619	Negative	NA	NA	NA
C	31.6	1000000000000	0.687	100000000	0.45	Li	PRUS	Li-02	267	18.09	0.254558	Positive	18.09	4.00555e+06	29149
D	28.6	1000000000000	0.694	4000000	0.363	Li	PRUS	Li-02	84	33.965	2.75065	Negative	NA	NA	NA
Polyp10sp	30	12505	0.694	NA	NA	Li	PRUS	Li-02	325	12.945	0.572756	Positive	12.945	1.5684	NA
A	32.5	100000000000	0.681	10000000000	0.628	Li	PRUS	Li-03	287	37.71	NA	Negative	NA	NA	NA
B	34.5	100000000000	0.676	NA	NA	Li	PRUS	Li-03	368	32.935	0.0212132	Negative	NA	NA	NA
C	31.6	1000000000000	0.687	100000000	0.45	Li	PRUS	Li-03	267	16.705	0.0212132	Positive	16.705	1.03727e+07	54363
D	28.6	1000000000000	0.694	4000000	0.363	Li	PRUS	Li-03	84	35.645	0.92631	Negative	NA	NA	NA
Polyp10sp	30	12505	0.694	NA	NA	Li	PRUS	Li-03	325	13.605	0.00707107	Positive	13.605	0.992046	NA
A	32.5	100000000000	0.681	10000000000	0.628	Li	PRUS	Li-04	287	37.92	0.523259	Negative	NA	NA	NA
B	34.5	100000000000	0.676	NA	NA	Li	PRUS	Li-04	368	33.52	0.0282843	Negative	NA	NA	NA
C	31.6	1000000000000	0.687	100000000	0.45	Li	PRUS	Li-04	267	16.265	0.0494975	Positive	16.265	1.40336e+07	66266
D	28.6	1000000000000	0.694	4000000	0.363	Li	PRUS	Li-04	84	33.765	3.51432	Negative	NA	NA	NA
Polyp10sp	30	12505	0.694	NA	NA	Li	PRUS	Li-04	325	13.405	0.148492	Positive	13.405	1.13976	NA
A	32.5	100000000000	0.681	10000000000	0.628	Li	PRUS	Li-05	287	32.305	1.06773	Positive	32.305	27.9029	15
B	34.5	100000000000	0.676	NA	NA	Li	PRUS	Li-05	368	32.15	0.39598	Negative	NA	NA	NA
C	31.6	1000000000000	0.687	100000000	0.45	Li	PRUS	Li-05	267	15.545	0.0919239	Positive	15.545	2.30138e+07	91622
D	28.6	1000000000000	0.694	4000000	0.363	Li	PRUS	Li-05	84	32.415	2.32638	Negative	NA	NA	NA
Polyp10sp	30	12505	0.694	NA	NA	Li	PRUS	Li-05	325	12.895	0.0212132	Positive	12.895	1.62378	NA
A	32.5	100000000000	0.681	10000000000	0.628	Ti	PRUS	Ti-01	295	34.91	1.28693	Negative	NA	NA	NA
B	34.5	100000000000	0.676	NA	NA	Ti	PRUS	Ti-01	181	30.35	0.282843	Negative	NA	NA	NA
C	31.6	2000000000000	0.687	100000000	0.45	Ti	PRUS	Ti-01	200	16.7	0.0424264	Positive	16.7	2.08167e+07	54485
D	28.6	1000000000000	0.694	4000000	0.363	Ti	PRUS	Ti-01	129	28.835	0.106066	Positive	NA	NA	NA
Polyp10Sp	30	12505	0.694	NA	NA	Ti	PRUS	Ti-01	325	12.92	0.0141421	Positive	12.92	1.59585	NA
A	32.5	100000000000	0.681	10000000000	0.628	Ti	PRUS	Ti-02	295	35.985	0.92631	Negative	NA	NA	NA
B	34.5	100000000000	0.676	NA	NA	Ti	PRUS	Ti-02	181	30.83	0.0707107	Negative	NA	NA	NA
C	31.6	2000000000000	0.687	100000000	0.45	Ti	PRUS	Ti-02	200	18.945	0.0353553	Positive	18.945	4.4524e+06	19840
D	28.6	1000000000000	0.694	4000000	0.363	Ti	PRUS	Ti-02	129	32.015	0.233345	Positive	NA	NA	NA
Polyp10Sp	30	12505	0.694	NA	NA	Ti	PRUS	Ti-02	325	14.525	0.0636396	Positive	14.525	0.523894	NA
A	32.5	100000000000	0.681	10000000000	0.628	Ti	PRUS	Ti-03	295	35.54	0.46669	Negative	NA	NA	NA
B	34.5	100000000000	0.676	NA	NA	Ti	PRUS	Ti-03	181	30.17	0.0141421	Negative	NA	NA	NA
C	31.6	2000000000000	0.687	100000000	0.45	Ti	PRUS	Ti-03	200	16.395	0.0636396	Positive	16.395	2.56692e+07	62501
D	28.6	1000000000000	0.694	4000000	0.363	Ti	PRUS	Ti-03	129	30.955	0.0353553	Positive	NA	NA	NA
Polyp10sp	30	12505	0.694	NA	NA	Ti	PRUS	Ti-03	360	13.62	0.0848528	Positive	13.62	0.981772	NA
A	32.5	100000000000	0.681	10000000000	0.628	Ti	PRUS	Ti-04	402	37.365	0.685894	Negative	NA	NA	NA
B	34.5	100000000000	0.676	NA	NA	Ti	PRUS	Ti-04	189	30.1	0.254558	Negative	NA	NA	NA
C	31.6	2000000000000	0.687	100000000	0.45	Ti	PRUS	Ti-04	341	17.37	0.0848528	Positive	17.37	1.31375e+07	40303
D	28.6	1000000000000	0.694	4000000	0.363	Ti	PRUS	Ti-04	184	32.57	0.509117	Negative	NA	NA	NA
Polyp10sp	30	12505	0.694	NA	NA	Ti	PRUS	Ti-04	609	13.955	0.0777817	Positive	13.955	0.778111	NA
A	32.5	100000000000	0.681	10000000000	0.628	Ti	PRUS	Ti-05	402	35.915	1.90212	Negative	NA	NA	NA
B	34.5	100000000000	0.676	NA	NA	Ti	PRUS	Ti-05	189	30.195	0.0919239	Negative	NA	NA	NA
C	31.6	2000000000000	0.687	100000000	0.45	Ti	PRUS	Ti-05	341	17.1	0.0424264	Positive	17.1	1.5815e+07	45510
D	28.6	1000000000000	0.694	4000000	0.363	Ti	PRUS	Ti-05	184	32.96	0.240416	Negative	NA	NA	NA
Polyp10sp	30	12505	0.694	NA	NA	Ti	PRUS	Ti-05	609	14.335	0.13435	Positive	14.335	0.597736	NA
A	32.5	100000000000	0.681	10000000000	0.628	Ti	PRUS	Ti-06	402	35.455	0.247487	Negative	NA	NA	NA
B	34.5	100000000000	0.676	NA	NA	Ti	PRUS	Ti-06	189	29.805	0.106066	Negative	NA	NA	NA
C	31.6	2000000000000	0.687	100000000	0.45	Ti	PRUS	Ti-06	341	17.41	0.0424264	Positive	17.41	1.27814e+07	39584
D	28.6	1000000000000	0.694	4000000	0.363	Ti	PRUS	Ti-06	184	32.405	0.827315	Negative	NA	NA	NA
Polyp10sp	30	12505	0.694	NA	NA	Ti	PRUS	Ti-06	609	13.75	0.183848	Positive	13.75	0.897075	NA
A	32.5	100000000000	0.681	10000000000	0.628	Va	PRUS	Va-01	450	33.31	NA	Negative	NA	NA	NA
B	34.5	100000000000	0.676	NA	NA	Va	PRUS	Va-01	121	32.335	0.813173	Negative	NA	NA	NA
C	31.6	1000000000000	0.687	100000000	0.45	Va	PRUS	Va-01	176	15.65	0.155563	Positive	15.65	2.14122e+07	87394
D	28.6	1000000000000	0.694	4000000	0.363	Va	PRUS	Va-01	113	37.375	0.445477	Negative	NA	NA	NA
Polyp10sp	30	12505	0.694	NA	NA	Va	PRUS	Va-01	125	12.62	0.141421	Positive	12.62	1.96522	NA
A	32.5	100000000000	0.681	10000000000	0.628	Va	PRUS	Va-02	450	NA	NA	Negative	NA	NA	NA
B	34.5	100000000000	0.676	NA	NA	Va	PRUS	Va-02	121	33.065	0.289914	Negative	NA	NA	NA
C	31.6	1000000000000	0.687	100000000	0.45	Va	PRUS	Va-02	176	16.635	0.0353553	Positive	16.635	1.08837e+07	56102
D	28.6	1000000000000	0.694	4000000	0.363	Va	PRUS	Va-02	113	30.83	0.353553	Positive	NA	NA	NA
Polyp10sp	30	12505	0.694	NA	NA	Va	PRUS	Va-02	125	12.95	0.480833	Positive	12.95	1.56296	NA
A	32.5	100000000000	0.681	10000000000	0.628	Va	PRUS	Va-03	450	28.64	0.212132	Positive	28.64	338.524	154
B	34.5	100000000000	0.676	NA	NA	Va	PRUS	Va-03	121	31.885	0.0636396	Negative	NA	NA	NA
C	31.6	1000000000000	0.687	100000000	0.45	Va	PRUS	Va-03	176	15.97	0.0707107	Positive	15.97	1.71864e+07	75673
D	28.6	1000000000000	0.694	4000000	0.363	Va	PRUS	Va-03	113	35.99	0.0707107	Negative	NA	NA	NA
Polyp10sp	30	12505	0.694	NA	NA	Va	PRUS	Va-03	125	13.055	0.388909	Positive	13.055	1.45312	NA
A	32.5	100000000000	0.681	10000000000	0.628	Va	PRUS	Va-04	450	32.575	1.0253	Positive	NA	NA	NA
B	34.5	100000000000	0.676	NA	NA	Va	PRUS	Va-04	121	32.005	0.445477	Negative	NA	NA	NA
C	31.6	1000000000000	0.687	100000000	0.45	Va	PRUS	Va-04	176	14.92	0.0282843	Positive	14.92	3.53561e+07	121380
D	28.6	1000000000000	0.694	4000000	0.363	Va	PRUS	Va-04	113	38.49	0.848528	Negative	NA	NA	NA
Polyp10sp	30	12505	0.694	NA	NA	Va	PRUS	Va-04	125	12.965	0.00707107	Positive	12.965	1.54678	NA
A	32.5	100000000000	0.681	10000000000	0.628	Va	PRUS	Va-05	450	35.025	1.57685	Positive	NA	NA	NA
B	34.5	100000000000	0.676	NA	NA	Va	PRUS	Va-05	121	32.59	0.0848528	Negative	NA	NA	NA
C	31.6	1000000000000	0.687	100000000	0.45	Va	PRUS	Va-05	176	16.12	0.0707107	Positive	16.12	1.55036e+07	70734
D	28.6	1000000000000	0.694	4000000	0.363	Va	PRUS	Va-05	113	27.86	0.155563	Positive	27.86	4008.53	162
Polyp10sp	30	12505	0.694	NA	NA	Va	PRUS	Va-05	125	12.81	0.0424264	Positive	12.81	1.72244	NA
A	32.5	100000000000	0.681	10000000000	0.628	Ma	PRUS	Ma-01	450	36.245	4.29214	Negative	NA	NA	NA
B	34.5	100000000000	0.676	NA	NA	Ma	PRUS	Ma-01	121	33.475	0.544472	Negative	NA	NA	NA
C	31.6	1000000000000	0.687	100000000	0.45	Ma	PRUS	Ma-01	176	16.61	0.113137	Positive	16.61	1.10722e+07	56737
D	28.6	1000000000000	0.694	4000000	0.363	Ma	PRUS	Ma-01	113	NA	NA	Negative	NA	NA	NA
Polyp10sp	30	12505	0.694	NA	NA	Ma	PRUS	Ma-01	125	12.605	0.0494975	Positive	12.605	1.98578	NA
A	32.5	100000000000	0.681	10000000000	0.628	Ma	PRUS	Ma-02	450	NA	NA	Negative	NA	NA	NA
B	34.5	100000000000	0.676	NA	NA	Ma	PRUS	Ma-02	121	32.18	0.438406	Negative	NA	NA	NA
C	31.6	1000000000000	0.687	100000000	0.45	Ma	PRUS	Ma-02	176	16.08	0.0141421	Positive	16.08	1.59355e+07	72019
D	28.6	1000000000000	0.694	4000000	0.363	Ma	PRUS	Ma-02	113	36.94	NA	Negative	NA	NA	NA
Polyp10sp	30	12505	0.694	NA	NA	Ma	PRUS	Ma-02	125	12.485	0.106066	Positive	12.485	2.15824	NA
A	32.5	100000000000	0.681	10000000000	0.628	Ma	PRUS	Ma-03	450	39.16	1.08894	Negative	NA	NA	NA
B	34.5	100000000000	0.676	NA	NA	Ma	PRUS	Ma-03	121	32.8	0.410122	Negative	NA	NA	NA
C	31.6	1000000000000	0.687	100000000	0.45	Ma	PRUS	Ma-03	176	17.01	0.0141421	Positive	17.01	8.41184e+06	47391
D	28.6	1000000000000	0.694	4000000	0.363	Ma	PRUS	Ma-03	113	34.1	1.99404	Negative	NA	NA	NA
Polyp10sp	30	12505	0.694	NA	NA	Ma	PRUS	Ma-03	125	12.935	0.0494975	Positive	12.935	1.57932	NA
A	32.5	100000000000	0.681	10000000000	0.628	Ma	PRUS	Ma-04	450	37.6	NA	Negative	NA	NA	NA
B	34.5	100000000000	0.676	NA	NA	Ma	PRUS	Ma-04	121	31.755	0.00707107	Negative	NA	NA	NA
C	31.6	1000000000000	0.687	100000000	0.45	Ma	PRUS	Ma-04	176	16.055	0.190919	Positive	16.055	1.62116e+07	72833
D	28.6	1000000000000	0.694	4000000	0.363	Ma	PRUS	Ma-04	113	37.65	0.339411	Negative	NA	NA	NA
Polyp10sp	30	12505	0.694	NA	NA	Ma	PRUS	Ma-04	125	13.18	0.0707107	Positive	13.18	1.33238	NA
A	32.5	100000000000	0.681	10000000000	0.628	Ma	PRUS	Ma-05	450	36.225	4.22143	Negative	NA	NA	NA
B	34.5	100000000000	0.676	NA	NA	Ma	PRUS	Ma-05	121	32.72	0.240416	Negative	NA	NA	NA
C	31.6	1000000000000	0.687	100000000	0.45	Ma	PRUS	Ma-05	176	16.145	0.205061	Positive	16.145	1.52396e+07	69943
D	28.6	1000000000000	0.694	4000000	0.363	Ma	PRUS	Ma-05	113	37.11	NA	Negative	NA	NA	NA
Polyp10sp	30	12505	0.694	NA	NA	Ma	PRUS	Ma-05	125	13.28	0.0707107	Positive	13.28	1.24304	NA
